# Supplementary material for: The Sensitization Profile for Selected Food Allergens in Polish Children Assessed with the Use of a Precision Allergy Molecular Diagnostic Technique
Source: Int J Mol Sci. 2024 Jan 9;25(2):825. doi: 10.3390/ijms25020825 (PMC10815771; doi:10.3390/ijms25020825)
Supplement: Supplementary file 1 [file ijms-25-00825-s001.zip]

Archive with 4 entries (4 files):
- Figure S1.pdf
- Table S1 The entire ranking of sIgE rates in response to all analyzed food allergen extracts.pdf
- Table S2 The entire ranking of sIgE rates in response to all analyzed food allergen molecules.pdf
- Table S3 sIgE against the Big 8 food allergen molecules stratified by age.pdf
